# Supplementary material for: Industrial Melanism in the Peppered Moth Is Not Associated with Genetic Variation in Canonical Melanisation Gene Candidates
Source: PLoS One. 2010 May 28;5(5):e10889. doi: 10.1371/journal.pone.0010889 (PMC2878321; doi:10.1371/journal.pone.0010889)
Supplement: Text S1 — Insect amino acid alignment of tan. (0.00 MB TXT) [file pone.0010889.s001.txt]

>Drosophila melanogaster tan (t) NM_132315.1 (target ortholog)
----------MSSGKILPRRQAVPVLYTRGTHYEVGFDMGRTFGSMIKNF
LILSKPLNETYLPLYQSPKGRQIYNETLGSVKDSFPQYVRELEGVADGAE
VEFHKLFLLHLDEILPQALKHQPRSKNQPTGCSTIIVNQKNCRLLGHTED
ALTETLNHYYFVVAHIISDKPQGKYNVKEEHFMSLCYAGHLPGYTMSHNH
HGLVFSINTISAELLRSGKTPRHFITRALLATSNVDDAFRVLKDAGVGAA
DACSINFTFLADP-RQMCYNVEMAPSPDRKNESHLNIKEVPLGEHNYHVN
QFDRIRQDQANDLMISSSISRMQTFGAYNPPMSEQDVRHMLGDVSGGVYC
VWRENNSCDEVVKTIAVGIFDLSARTISLYSDNPSETEPHCRLPLLYK--
-----------
>Bombyx mori proposed tan
---MRELNGTAVCEIQLGRRHAVPVIYVRGSHYEVGFDVGRTFSSIIKSF
ISNYANL-RDFEREYKTDTGRNAYDKTLANMEKRFPYYVKEIRGVADGAN
VPFYQLFLLQMDDLIGTINDNHVP-RNDTGGCSSVAFKNPQHTILGHTED
AFTETLNHFYIMSAHIIPTPEDREHGAVEERFSSLCYAGHMPGYTMGYNE
NGMVFSINTLSPLLLKPGNTPRTFITRKLLSAKSFPDAERILRDEGLGIG
NGFSVNMIWTDTWGDTKLYNVEVAPDLKG-DRSLVHVQKYD-QDTLVHCN
IYNRINVIEVIGEIVGSSKSRLKAIHAHAAPKTRGDIAEILSDVTGKDFQ
VFSMQK--DAIIKTIAAGIFDVEKRTWSIYIDKPSISEPVAVLPIRFSEL
ESNK-------
>Biston betularia TAN partial cds
-------------------------------------XAGRYFASPIKNF
IATYKNL-RDFEREYKTEAGRAVYDKTLANMKKKFPYYVKEIQGTADGAG
VPFQQLFLLQLDDLIGNVNDNHVP-RNDTGGCTSIGVMNSEYSILGHTED
AFSETLNHFYILSAHVIPTPEDRQLGATEERFSSLCYAGHMPGYTMQHNE
NGLVYSINTLSPYNLKFGNTPRTFITRKLLSARNFVDAERILSDDGLGTG
NGFSVNMVWSDAWGGRQMYNIEVAPDHKT-DRSQLNIHKYD-KEVLVHCN
LYQRIKIKEVVGPLVDSSVVRLGTIKAHAVPQNRQEVKDLLSDTSADVFQ
VFQEKK--DAVINTIAAGIFDLNKRSWSIYINKPNASEPVAVLPIRFTEL
ENEV-------
>Nasonia vitripennis XM_001599519 (best blast hit)
MTTIVEVPRENLAPQDLGRRNAVPIIYTRGTHYDIGFDIGRTFGKLIRDY
VERYKPLNEAYLSLYETIEGRRVYDETLACVKEQYPQYVREIEGTADGSG
VPFYKLFLMHLDDIVPNAAADGAQGNTQPVGCSSIICNHPGQEILGHNED
ALTETMNHWYLVDAHVVE--P----GLQEEKFCSLSYAGFLPGYTMGYNH
HGLVYSINTLSARTLRSGKTPRYFITRALLGVENFVKAQETLRNEGYGAA
EGFSVNMTFLKQEGDRMFHNAEVGPVETGDTRSQLCIMTASPGENLFHCN
KYMRLKVPEVEGLIIDSSIHRMAAINRHPPPKTRQEVIDILSDQTDDDFR
VYQDIRP-EDFVKTIATGIFDCVARTWSIYTDKPNCNEPIVVLPLRFKDN
EPQCCRMKSAS
>Culex quinquefasciatus XM_001848681.1
---------MSPQIKNIPRRQAIPILYTRGTHYDVGYDVGRTFAALIKNF
LQLSGPLNDTYLPLYNTDEGRKVYNATLETVKKSFPQYIRELEGTADGAQ
VEFHKLFLLHMDDILPVAVEGRNS-INQPIGCSTICVNEPDCEILAHTED
ALSEVLNHYYFVSAHIVSDSPQGRYNVTEERFTSLCYAGHLPGYTMNYNH
HGLVFSINTLSAARLHGGKTPRHFITRALLSAENFVQAQQILRDNGVGAA
DGCSVNMTFLNQEGDRLFHNAEMGPAER--DQSQLNILTVSPGEYSTHAN
MYLRLPVPEVNGLIIDSSVERMKTFNAFKAPKTLNDVIRMLGDQSAQEHT
VFREKD-AKDIIKTVCVGIFDCKRRTWSLYSDNPKFNAPLVVMPLVIKD-
-----------
>Aedes aegypti XM_001655213
---------MSPSIKNIPRRQAIPILYTRGTHYDVGYDVGRTFAAIIKNF
LQLSGPLNDTYLPLYNTDEGRKVYNETLESVKKSFPQYIRELEGTADGAQ
VEFHKLFLLHMDEILPVAVEGKNI-INQPIGCSTVCVNEPDCEILAHTED
ALSEVLNHYYFVSAHIVSDSPQGKYNVTEERFTSLCYAGHLPGYTMNYNH
HGLVFSINTLSASKLYSGKTPRHFITRALLSAENFAQAQLILRDNGVGAA
DGCSVNMTFLKQDGDRLFHNAEMGPAER--DQSQLNILTASPGEHIVHAN
MYLRLPVPEVNGLIIDSSVERMKTFKSFNAPKTLNDVIRMLGDQSAKEHT
VFREKD-AKDIIKTVCVGIFDCRKRTWSLYSDNPKFNAPLVVMPLVIKD-
-----------
>Apis mellifera XM_623112.2
-MTTSDQTMTNQAEEDIGRRQAVRIIHTRGTHYDIGFDIGQTFSGLIQNF
INIYEPL-KSYLSLYETEVGRKIYDETLACVEQQFPGYLKEIRGTAAGAN
VPFYKLFLMHLDDILPNVANEGQE-NTLPIGCSTIMCNQPGQEILGHNED
ALSETLNHWYLVSAHVIE--P----DNKEEKFTSLSYAGFLPGYTMGYNH
HGLVYSINTLSAATLRSGKTPRYFLTRALLTAENYVQAQQILRNEGFGAA
EGFSVNMTFLMQEGDRMFHNAEVGPCNINDTQSQLSILTVSPGENTFHCN
KYLRLKIPEVKGLIIDSSIKREAVICKYSPAKSYQDVINILSDQTDDEHK
VYQDGR-----VKTIATGIFDCIKKTWSIYTDKPNPTQPVLVIPLQLHDE
STVSAMQ----
>Tribolium castaneum XM_966755.2
----------MPVIESIGRRQCIPIIYTRGTHYEVGFDVGRNFASIIQSF
LEQSTSLHEDFLPAYDTPEGRKAYEDTLNCVKANFPQYIDELQGTADGAK
VPFHELFLLHMDNIILNARQEDG--LKQPYGCSTICVNRGGQEILGHTED
ALKETLNHFYFVSAHIISDKPQGRWNVTEEKFTSLCYAGHLPGYTMSYNH
HGLVFSINTLSAKNLRPGKTPRHFLTRALLAAENFVQAQQILRDSGNGAG
DGCSVNMTFLEQEGDRLFHNVEMGPTETE-NESQLNVLTASPGEYLLHCN
SYLRLPVKEVNVEMLRSSEERMAVFKKYDKPKCEGDVIEMLGDDSNKDYP
VFRD----TDFVRTIAVGIFDCVKRTWSLYSDNPKHNEPLVVLPLVLKSD
NK---------
>Anopheles gambiae XM_311138.4
----------MVAPADLERRDAIPVLYTRGTHYSVGFDVGRTFASIIHSF
LEKSVTLNETYLPLFNTENGRKIYVDTYESVNKSFPQYIRELQGIADGAK
VEFHKLFLLHIDDVITGGQDGNN----QPIGCSTICVNEPDCVVLGHTED
ALSEVLNHFYFVSAHIISESPEGKHKVVEERFTSLCYAGHLPGYTMNANH
HGLVFSINTLSAKTLVGGKTPRHFITRALLAAENFVQAQEILRDHGVGAA
DGCSINMTFLRQEGDRLFHNAEMGPATNG-DESQLNILTASPGEHIIHVN
SYQRLPVPEVSGLIIESSIERMKTFAKYAPPKTVADVVRMLSDVTASEHK
VFRDHG-KNQKVKTICVGIIDCIKRTWTLYAENPAYVPPLVVLPLVLKD-
-----------
