# Supplementary material for: Industrial Melanism in the Peppered Moth Is Not Associated with Genetic Variation in Canonical Melanisation Gene Candidates
Source: PLoS One. 2010 May 28;5(5):e10889. doi: 10.1371/journal.pone.0010889 (PMC2878321; doi:10.1371/journal.pone.0010889)
Supplement: Text S2 — Assembly of tan coding sequence in Bombyx mori based on different resources. The tan sequence for Bombyx mori is wrongly predicted in SilkDB and Kaikobase and the sequences in ButterflyBase and SilkBase are incomplete. This alignment assembles tan for B. mori using the combined information in these databases and a 3'RACE sequence produced especially for this assembly. (0.01 MB TXT) [file pone.0010889.s002.txt]

>Bombyx mori proposed tan
--------------------------------------------------
----------------------------ATGAGAGAATTGAATGGTACGG
CAGTATGTGAGATACAACTCGGGAGACGCCATGCGGTCCCTGTTATATAC
GTAAGAGGCTCCCATTATGAAGTCGGCTTCGATGTGGGTCGCACATTCTC
CTCCATCATCAAGAGCTTCATATCAAATTACGCTAATCTACGTGACTTTG
AGCGCGAATACAAAACTGATACTGGCCGGAATGCGTACGATAAGACCCTG
GCTAACATGGAGAAGCGATTCCCTTACTACGTTAAGGAGATCAGGGGTGT
TGCTGATGGAGCTAACGTTCCTTTCTATCAGCTATTCCTCCTGCAAATGG
ATGACTTGATTGGAACCATCAACGACAACCACGTCCCACGGAACGACACC
GGAGGCTGCAGTTCTGTCGCCTTCAAGAACCCACAACATACTATACTTGG
ACACACAGAGGATGCATTTACCGAAACCCTAAATCACTTCTACATTATGT
CGGCGCACATCATTCCAACTCCCGAAGACAGGGAGCACGGGGCAGTAGAG
GAACGGTTCTCGTCTTTATGCTACGCTGGTCACATGCCCGGGTACACCAT
GGGCTACAATGAAAACGGAATGGTGTTTTCCATCAACACGCTCAGCCCAC
TTCTGCTAAAGCCTGGAAACACTCCTCGCACATTTATAACCAGAAAGCTT
CTGTCCGCCAAGAGTTTCCCGGATGCGGAACGGATCCTCCGTGACGAAGG
CCTAGGAATCGGCAACGGTTTTTCGGTAAATATGATTTGGACAGACACCT
GGGGGGATACCAAGCTTTACAACGTGGAAGTCGCCCCCGACCTCAAGGGA
GACCGCTCGCTCGTCCACGTTCAGAAATACGACCAGGACACACTAGTACA
CTGTAATATTTACAACCGCATTAACGTGATTGAAGTGATTGGCGAAATAG
TTGGCAGTAGCAAGTCCCGACTGAAGGCGATACACGCTCATGCTGCCCCC
AAGACCAGAGGTGATATAGCTGAGATACTCTCTGATGTCACCGGCAAAGA
CTTCCAAGTGTTCTCGATGCAGAAGGACGCTATTATCAAGACCATCGCTG
CTGGTATATTCGACGTAGAAAAAAGAACGTGGAGTATTTATATCGACAAA
CCCAGCATTTCGGAGCCCGTTGCAGTGCTGCCCATCAGATTCTCCGAGCT
CGAGTCTAATAAATAA
>Bombyx mori 3'RACE
--------------------------------------------------
--------------------------------------------------
--------------------------------------------------
--------------------------------------------------
--------------------------------------------------
--------------------------------------------------
--------------------------------------------------
--------------------------------------------------
--------------------------------------------------
--------------------------------------------------
--------------------------------------------------
--------------------------------------------------
--------------------------------------------------
--------------------------------------------------
--------------------------------------------------
--------------------------------------------CGAAGG
CCTAGGAATCGGCAACGGTTTTTCGGTAAATATGATTTGGACAGACACCT
GGGGGGATACCAAGCTTTACAACGTGGAAGTCGCCCCCGACCTCAAGGGA
GACCGCTCGCTCGTCCACGTTCAGAAATACGACCAGGACACATTAGTACA
CTGTAATATTTACAACCGCATTAACGTGATTGAAGTGATTGGCGAAATAG
TTGGCAGTAGCAAGTCCCGACTGAAGGCGATACACGCTCATGCTGCCCCC
AAGACCAGAGGTGATATAGCTGAGATACTCTCTGATGTCACCGGCAAAGA
CTTCCAAGTGTTCTCGATGCAGAAGGACGCTATTATCAAGACCATCGCTG
CTGGTATATTCGACGTAGAAAAAAGAACTTGGAGTATTTATATCGACAAA
CCCAGCATTTCGGAGCCCGTTGCAGTGCTGCCCATCAGATTCTCCGAGCT
CGAGTCTAATAAATAATTAAAGATTTAAATATATTTT
>SilkDB BGIBMGA002077-TA
--------------------------------------------------
----------------------------------ATGAACAATGGTACGG
CAGTATGTGAGATACAACTCGGGAGACGCCATGCGGTCCCTGTTATATAC
GTAAGAGGCTCCCATTATGAAGTCGGCTTCGATGTGGGTCGCACATTCTC
CTCCATCATCAAGAGCTTCATATCAAATTACGCTAATCTACGTGACTTTG
AGCGCGAATACAAAACTGATACTGGCCGGAATGCGTACGATAAGACCCTG
GCTAACATGGAGAAGCGATTCCCTTACTACGTTAAGGAGATCAGGGGTGT
TGCTGATGGAGCTAACGTTCCTTTCTATCAGCTATTCCTCCTGCAAATGG
ATGACTTGATTGGAACCATCAACGACAACCACGTCCCACGGAACGACACC
GGAGGCTGCAGTTCTGTCGCCTTCAAGAACCCACAACATACTATACTTGG
ACACACAGAGGATGCATTTACCGAAACCCTAAATCACTTCTACATTATGT
CGGCGCACATCATTCCAACTCCCGAAGACAGGGAGCACGGGGCAGTAGAG
GAACGGTTCTCGTCTTTATGCTACGCTGGTCACATGCCCGGGTACACCAT
GGGCTACAATGAAAACGGAATGGTGTTTTCCATCAACACGCTCAGCCCAC
TTCTGCTAAAGCCTGGAAACACTCCTCGCACATTTATAACCAGAAAGCTT
CTGTCCGCCAAGAGTTTCCCGGATGCGGAACGGATCCTCCGTGACGAAGG
CCTAGGAATCGGCAACGGTTTTTCGGTAAATATGATTTGGACAGACACCT
GGGGGGATACCAAGCTTTACAATGTGGAAGTCGCCCCCGACCTCAAGGGA
GACCGCTCGCTCGTCCACGTTCAGAAATACGACCAGGACACACTAGTACA
CTGTAATATTTACAACCGCATTAACGTGATTGAAGTGATTGGCGAAATAG
TTGGCAGTAGCAAGTCCCGACTGAAGGCGATACACGCTCATGCTGCCCCC
AAGACCAGAGGTGATATAGCTGAGATACTCTCTGATGTCACCGGCAAAGA
CTTCCAAGTGTTCTCGATGCAGAAGGACGCTATTATCAAGACCATCGCTG
CTGGTGAGATTTCGGTCTTTTACTAA
>SilkBase bmte2h22
-------GAGTAGTAGATAGCGCGCGTCCGTGCCGAAACAACACTGTATA
TTAAAACTAAGATAATAAAAAAGAAATAATGAGAGAATTGAATGGTACGG
CAGTATGTGAGATACAACTCGGGAGACGCCATGCGGTCCCTGTTATATAC
GTAAGAGGCTCCCATTATGAAGTCGGCTTCGATGTGGGTCGCACATTCTC
CTCCATCATCAAGAGCTTCATATCAAATTACGCTAATCTACGTGACTTTG
AGCGCGAATACAAAACTGATACTGGCCGGAATGCGTACGATAAGACCCTG
GCTAACATGGAGAAGCGATTCCCTTACTACGTTAAGGAGATCAGGGGTGT
TGCTGATGGAGCTAACGTTCCTTTCTATCAGCTATTCCTCCTGCAAATGG
ATGACTTGATTGGAACCATCAACGACAACCACGTCCCACGGAACGACACC
GGAGGCTGCAGTTCTGTCGCCTTCAAGAACCCACAACATACTATACTTGG
ACACACAGAGGATGCATTTACCGAAACCCTAAATCACTTCTACATTATGT
CGGCGCACATCATTCCAACTCCCGAAGACAGGGAGCACGGGGCAGTAGAG
GAACGGTTCTCGTCTTTATGCTACGCTGGTCACATGCCCGGGTACACCAT
GGGCTACAATGAAAACGGAATGGTGTTTTCCATCAACACGCTCAGC
>ButterflybBase BMC023379_1
-TTAAGATTTGAGTAGATAGCGCGCGTCCGTGCCGAAACAACACTGTATA
TTAAAACTAACATAATAAAAAAGAAATAATGACAGAATTGAATGGTACGG
CAGTATGTGAGATACAACTCGGGAGACGCCATGCGGTCCCTGTTATATAC
GTAAGAGGCTCCCATTATGAAGTCGGCTTCGATGTGGGTCGCACATTCTC
CTCCATCATCAAGAGCTTCATATCAAATTACGCTAATCTACGTGACTTTG
AGCGCGAATACAAAACTGATACTGGCCGGAATGCGTACGATAAGACCCTG
CCTAACATGGAGAAGCGATTCCCTTACTACGTTAAGGACATCAGGGGTGT
TGCTGATGGAGCTAACGTTCCTTTCTATCAGCTATTCCTCCTGCAAATGG
ATGACTTGATTGGAACCATCAACGACAACCACGTCCCACGGAACGACACC
GGAGGCTGCAGTTCTGTCGCCTTCAACAACCCACAACATACTATACTTGG
ACACACAGAGGATGCATTTACCGAAACCCTAAATCACTTCTACATTATGT
CGGCGCACATCATTCCAACTCCCGAAGACAGGGAGCACGGGGCAGTAGAG
GAACGGTTCTCGTCTTTATGCTACGCTGGTCACATGCCCGGGTACACCAT
GGGCTACAATGAAAACGGAATGGTGTTTTCCATCAACACGCTCAGCCCAC
TTCTGCTAAAGCCTGGAAACACTCCTCGCACATTTATAACCAGAAAGCTT
CTGTCCGCCAAGAGTTTCCCGGATGCGGAACGGATCCTCCGTGACGAA
>SilkBase fcaL-P50_pT_P07
--------------------------------------------------
--------------------------------------------------
--------------------------------------------------
--------------------------------------------------
--------------------------------------------------
--------------------------------------------------
--------------------------------------------------
--------------------------------------------------
--------------------------------------------------
--------------------------------------------------
--------------------------------------------------
--------------------------------------------------
--------------------------------------------------
--------------------------------------------------
--------------------------------------------------
--------------------------------------------------
--------------------------------------------------
--------------------------------------------------
--------------------------------------------------
--------------ACCGCATTNACGTGATTGAAGTGATTGGCGAAATAG
TTGGCAGTAGCAAGTCCCGACTGAAGGCGATACACGCTCATGCTGCCCCC
AAGACCAGAGGTGATATAGCTGAGATACTCTCTGATGTCACCGGCAAAGA
CTTCCAAGTGTTCTCGATGCAGAAGGACGCTATTATCAAGACCATCGCTG
CTGGTATATTCGACGTAGAAAAAAGAACTTGGAGTATTTATATCGACAAA
CCCAGCATTTCGGAGCCCGTTGCAGTGCTGCCCATCAGATTCTCCGAGCT
CGAGTCTAATAAATAATTAAAGATTTAAATATATTTTAATCGGGGTTTTT
TTTAAATACATATTTAGTTTATTTTCTATCTAGTAAGATTATAGCTAAAA
ATCAGATAGATAAACTTTAACTTCACATAAACGGTTAAGGTTTACTCTGC
TATAGTAATTCTTATAGGTGAAAGGTTAGTTTTTTGAAAAAGACTTCGCA
TGTATTGCAGAGCATTGCATATATAAAAGTAGTAACACAAAGTAAGCGTC
AAAATTTATAATACATATCTATGTTTTCTTANCAAGGATTTTGTATTATT
TTTGTTGATGCTTGTAAACTTATGACATTAACTACATATATTATATACCT
ACTCAATAAGTTAATAAATGCAATTTCACGCAAGCGGTGTTGTTCCTTAT
GTGAAATGAAACTAATGTAATTTTTGCCAAACGCAATAGCTNCGGGGATA
AAATACATTAAATTGTAATAAAATGACACACGCTGTTTAGTTTAATTTAG
TTTTAAGCAATAATTTGGTGTGATAATN
>get seq from silkdb nscaf2210:479110_479474
--------------------------------------------------
--------------------------------------------------
--------------------------------------------------
--------------------------------------------------
--------------------------------------------------
--------------------------------------------------
--------------------------------------------------
--------------------------------------------------
--------------------------------------------------
--------------------------------------------------
--------------------------------------------------
--------------------------------------------------
--------------------------------------------------
--------------------------------------------------
--------------------------------------------------
--------------------------------------------------
--------------------------------------------------
--------------------------------------------------
--------------------------------------------------
--------------------------------------------------
--------------------------------------------------
--------------------------------------------------
--------------------------------------------------
---GTATATTCGACGTAGAAAAAAGAACGTGGAGTATTTATATCGACAAA
CCCAGCATTTCGGAGCCCGTTGCAGTGCTGCCCATCAGATTCTCCGAGCT
CGAGTCTAATAAATAATTAAGGATTTAAATATATTTTAATCGGGGTTTTT
TTAAAATACATAATTAGTTTATTTTCTATCTAGTAAGATTATAGCTAAAA
ATCAGATAGATAAACTTTAACTTCACATAAACGGTTAAAGTTTACTCTGC
TATAGTAATTCTTATAGGTGAAAGGTTAGTTTTTTGAAAAAGACTTCCCA
TGCATTGTAGAGCATTGCATATATAAAAGTAGTTACACAAAGTAAACGTC
AAAATTTATAATACATAA
>get seq from silkdb nscaf2210:459150_459239
----AGTCAGTAGTAGATAGCGCGCGTCCGTGCCGAAACAACACTGTATA
TTAAAACTAAGATAATAAAAAAGAAATAATGAGAGAATTGAATG
